# Supplementary material for: Lipid-Based Nanoparticles Fused with Natural Killer Cell Plasma Membrane Proteins for Triple-Negative Breast Cancer Therapy
Source: Pharmaceutics. 2024 Aug 29;16(9):1142. doi: 10.3390/pharmaceutics16091142 (PMC11434974; doi:10.3390/pharmaceutics16091142)
Supplement: Supplementary file 1 [file pharmaceutics-16-01142-s001.zip]

Archive with 1 entries (1 files):
- pharmaceutics-3155162-supplementary.pdf
